# Supplementary material for: Effect of a Probiotic and a Synbiotic on Body Fat Mass, Body Weight and Traits of Metabolic Syndrome in Individuals with Abdominal Overweight: A Human, Double-Blind, Randomised, Controlled Clinical Study
Source: Nutrients. 2023 Jul 5;15(13):3039. doi: 10.3390/nu15133039 (PMC10346309; doi:10.3390/nu15133039)
Supplement: Supplementary file 1 [file nutrients-15-03039-s001.zip]

Archive with 1 entries (1 files):
- nutrients-2470410-supplementary.pdf
